# Supplementary material for: Virus-associated anterior uveitis and secondary glaucoma: Diagnostics, clinical characteristics, and surgical options
Source: PLoS One. 2020 Feb 24;15(2):e0229260. doi: 10.1371/journal.pone.0229260 (PMC7039515; doi:10.1371/journal.pone.0229260)
Supplement: S1 Data — (XLSX) [file pone.0229260.s003.xlsx]

## Sheet: All Patients
																	Clinic
Patient	Age	Sex	Virus	AI	which eye	UNI or BIL	Acute or Chronic	Previous keratitis?	VA log MAR	IOP	1. lokal therapy	2. lokal therapy	3. lokal therapy	systemic Glauvoma therapy	Steroid therapy	Other	Conjunctival redness	Corneal edema	Keratic precipitates	character of KPS	Location of KPs	Cells in AC	Hypopyon?	Fibrin?	Iris Synechiae?	Irisatrophy?	Heterochromia?	Lens?	ME?
#1	40	m	Rubella	1.89	1	2	1	0	0.4	15	0	0	0	0	0	0	1	0	1	3	4	0	0	0	0	0	1	1	0
#2	51	m	Rubella	5.78	2	1	2	1	0.2	18	6	0	0	0	0	0	0	0	1	1	4	0	0	0	0	0	0	1	0
#3	23	m	Rubella	3.68	2	1	2	1	0.4	14	6	0	0	0	0	0	1	0	1	2	4	1	0	1	0	0	0	1	0
#4	71	m	Rubella	2.81	1	1	1	0	0	27	3	5	6	1	0	0	1	0	0	2	4	0	0	1	0	0	1	0	0
#5	65	f	Rubella	4.81	2	1	1	0	0.3	22	0	0	0	0	1	0	0	0	1	1	1	0	0	0	0	0	1	1	0
#6	24	m	Rubella	13.41	1	2	1	0	0	16	0	0	0	0	0	0	0	0	0	2	0	0	0	0	0	0	1	0	0
#7	76	f	Rubella	196.33	1	1	2	1	0.1	27	0	0	0	0	0	0	0	0	0	0	0	1	0	1	0	0	0	0	0
#8	48	f	Rubella	5.45	1	1	2	1	0	19	0	0	0	0	0	0	0	0	0	0	0	0	0	0	0	0	0	0	0
#9	34	m	Rubella	199.66	1	1	2	1	0.3	10	0	0	0	0	0	0	0	0	1	1	4	0	0	0	0	1	0	1	0
#10	53	m	Rubella	4.49	1	1	1	1	2.5	18	5	6	0	0	0	1	1	0	1	3	2	0	0	0	0	1	0	1	0
#11	58	m	Rubella	3.48	1	1	2	1	0	17	0	0	0	0	0	0	0	0	0	0	0	1	0	0	0	0	1	0	0
#12	35	f	Rubella	5.27	1	1	1	0	1.3	15	0	0	0	0	0	0	0	0	1	0	0	1	0	0	0	0	1	1	0
#13	58	m	Rubella	3.05	1	1	2	1	0.1	12	6	0	0	0	0	0	0	0	1	4	2	1	0	0	0	1	1	1	0
#14	76	m	Rubella	6.58	1	1	2	1	0.1	16	0	0	0	0	0	0	0	0	1	2	4	1	0	0	0	0	1	1	0
#15	28	m	Rubella	125.62	1	1	2	1	0	17	0	0	0	0	0	0	0	0	1	3	1	0	0	0	0	0	0	1	0
#16	31	f	Rubella	5.36	1	2	2	0	0	13	0	0	0	0	0	2	0	0	1	1	1	1	0	0	0	0	0	1	0
#17	30	m	Rubella	90.4	2	1	2	1	0.1	16	0	0	0	0	0	0	0	0	1	1	2	0	0	0	0	0	1	1	0
#18	25	f	Rubella	4.87	2	1	2	0	0.6	11	6	0	0	0	0	0	1	0	1	1	2	1	0	0	0	0	1	1	0
#19	42	m	Rubella	10.09	2	1	2	0	0	23	0	0	0	0	0	0	0	0	1	2	1	1	0	0	0	0	1	1	0
#20	75	f	Rubella	4.46	2	2	2	0	0.1	18	6	0	0	0	0	2	0	0	1	2	2	1	0	0	0	0	0	1	0
#21	41	f	Rubella	10.34	1	1	2	0	0.4	16	0	0	0	0	0	0	0	0	1	1	2	0	0	1	0	0	1	1	0
#22	40	m	Rubella	6.72	2	1	2	1	0	12	0	0	0	0	0	0	0	0	1	1	1	0	0	0	0	0	0	1	0
#23	52	f	Rubella	6.71	1	1	2	0	0.6	13	0	0	0	0	0	0	1	0	1	4	4	1	0	1	0	0	1	1	1
#24	57	f	Rubella	3.82	2	1	2	1	0.3	25	0	0	0	0	0	0	0	0	1	1	1	0	0	0	0	0	0	1	0
#25	38	f	Rubella	8.35	1	1	2	1	0	16	0	0	0	0	0	0	0	0	1	1	4	1	0	0	0	0	0	1	0
#26	31	m	Rubella	18.42	1	1	2	0	0.3	14	0	0	0	0	0	2	0	0	1	1	2	1	0	0	0	0	0	1	0
#27	47	f	Rubella	5.77	1	1	2	0	0.4	22	4	0	0	0	0	0	1	0	1	3	1	1	0	1	0	0	1	1	0
#28	44	m	Rubella	18.82	2	1	2	0	0	18	0	0	0	0	0	0	0	0	1	2	2	1	0	1	0	0	1	1	0
#29	30	m	Rubella	34.73	2	1	2	0	0.2	12	0	0	0	0	0	0	1	0	1	0	0	1	0	0	0	0	0	1	0
#30	59	m	Rubella	39.55	2	2	2	1	0	12	5	0	0	0	0	4	0	0	1	0	0	1	0	0	0	1	0	1	0
#31	59	f	Rubella	3.02	1	1	2	1	2.5	16	0	0	0	0	0	0	1	0	1	1	4	1	0	1	0	0	0	1	0
#32	58	m	Rubella	3.13	1	1	2	0	0.7	19	5	0	0	0	0	0	0	0	1	2	2	0	0	0	0	0	1	1	0
#33	58	m	Rubella	9.25	2	2	2	0	0.3	15	2	3	0	0	0	0	1	0	1	1	1	1	0	1	0	0	1	1	0
#34	27	f	Rubella	3.01	2	1	2	0	0.2	13	6	0	0	0	0	0	0	0	1	2	2	0	0	0	0	0	1	1	0
#35	59	m	Rubella	5.2	1	1	2	0	0	16	6	0	0	0	0	0	0	0	1	4	1	0	0	0	0	0	1	1	0
#36	51	f	Rubella	4.52	2	1	2	0	0.2	16	5	6	0	0	0	0	1	0	1	2	2	0	0	0	0	0	1	1	0
#37	63	f	Rubella	5.6	1	1	2	0	0.3	32	5	6	1	0	0	0	0	0	1	4	4	1	0	1	0	0	1	1	0
#38	58	f	Rubella	8.2	2	1	2	0	0.1	13	5	0	0	0	0	0	1	0	0	0	0	0	0	0	0	0	0	0	0
#39	34	m	Rubella	4.09	1	1	2	0	0.3	10	0	0	0	0	0	0	0	0	1	4	2	0	0	0	0	0	0	1	0
#40	54	m	Rubella	144.5	1	1	2	1	0.2	36	1	4	5	0	0	0	0	0	1	4	1	0	0	0	0	0	1	1	0
#41	29	f	Rubella	63	2	2	2	1	0.1	17	6	0	0	0	0	2	0	0	1	4	4	0	0	0	0	0	0	1	0
#42	57	f	Rubella	3.01	1	1	2	1	0.5	58	0	0	0	1	0	2	1	1	1	1	4	1	0	0	0	0	0	1	0
#43	27	m	Rubella	7.54	1	1	2	0	0	12	0	0	0	0	0	0	0	0	1	1	1	1	0	0	0	0	1	1	0
#44	48	f	Rubella	3.2	2	2	2	0	0	10	0	0	0	0	0	0	0	0	1	0	0	0	0	0	1	1	1	1	0
#45	62	m	Rubella	79.25	1	1	2	0	0.4	34	5	6	0	0	1	0	0	0	1	2	1	1	0	1	0	1	1	1	0
#46	63	f	Rubella	5.22	2	2	2	0	0	17	0	0	0	0	0	0	0	0	1	1	4	0	0	0	0	0	1	1	0
#47	35	m	Rubella	21.1	2	1	1	0	0.1	9	0	0	0	0	0	0	0	0	1	2	2	1	0	0	0	0	1	1	0
#48	41	m	Rubella	5.77	1	2	2	1	0.1	14	0	0	0	0	0	0	0	0	0	0	0	0	0	0	0	0	0	0	0
#49	61	f	Rubella	3.86	1	1	2	1	0.3	17	0	0	0	0	0	0	0	0	1	4	4	0	0	0	0	0	1	1	0
#50	41	f	Rubella	4.38	1	2	2	1	0.4	16	0	0	0	0	0	0	0	0	1	1	4	1	0	0	0	0	1	1	0
#51	55	m	Rubella	188.5	1	1	2	0	0.1	15	0	0	0	0	0	0	0	0	1	2	2	0	0	0	0	0	1	1	0
#52	56	m	Rubella	7.34	2	1	2	0	1	26	0	0	0	0	0	0	1	0	1	0	0	0	0	0	0	0	0	1	0
#53	35	m	Rubella	10.6	2	1	2	0	0.5	23	6	0	0	0	0	0	0	0	1	0	0	1	0	1	0	0	1	1	0
#54	47	m	Rubella	4.13	1	1	2	0	0	21	5	6	0	0	0	0	1	0	1	1	2	0	0	0	0	0	0	1	0
#55	38	m	Rubella	198.8	2	1	2	0	0.5	35	0	0	0	1	0	0	1	1	1	4	4	1	0	0	0	0	1	1	0
#56	54	m	Rubella	197.5	2	2	2	1	0.7	40	1	5	0	0	0	0	1	0	1	1	2	1	0	0	0	0	1	1	0
#57	26	m	Rubella	4.69	1	1	2	0	0.2	18	0	0	0	0	0	0	1	0	1	1	2	1	0	0	0	0	1	1	0
#58	39	m	Rubella	5.35	2	1	2	0	0.1	26	1	3	5	0	0	0	1	0	1	1	4	1	0	0	0	1	1	1	0
#59	19	f	Rubella	71.37	2	1	2	0	0.8	10	0	0	0	1	0	0	0	0	1	0	0	0	0	0	0	0	1	1	1
#60	60	m	HSV	3.4	1	1	1	0	0.1	14	0	0	0	0	0	0	0	0	1	2	4	1	0	0	0	0	0	0	0
#61	69	f	HSV	4.79	2	1	2	1	0.1	14	0	0	0	0	0	1	1	0	1	4	4	1	0	0	0	0	0	0	0
#62	64	m	HSV	5.2	1	1	1	0	2.5	20	4	6	0	0	1	1	1	0	1	4	4	1	0	1	0	0	0	3	0
#63	29	m	HSV	3	2	1	1	1	0.1	12	0	0	0	0	1	1	0	0	1	1	2	0	0	0	0	0	0	0	0
#64	67	f	HSV	5.54	1	1	1	0	0.5	15	0	0	0	0	0	0	1	0	1	4	4	1	0	0	0	0	0	0	0
#65	59	f	HSV	9.24	1	1	1	0	0.2	19	3	0	0	0	1	0	1	0	1	3	4	0	0	0	0	0	0	3	0
#66	46	f	HSV	delta e >0,2	1	1	1	0	0.7	15	3	5	6	1	1	1	1	0	1	4	2	0	0	1	0	0	0	0	0
#67	71	m	HSV	delta e >0,2	1	1	1	0	0.5	34	5	6	0	1	1	1	0	0	0	0	0	1	0	0	0	1	1	3	0
#68	70	m	HSV	2.72	1	1	2	1	2.5	32	5	6	0	0	1	1	1	0	1	4	4	0	0	0	0	0	0	1	0
#69	73	m	HSV	3.65	1	1	1	0	0.1	23	0	0	0	0	0	0	0	0	1	1	2	0	0	1	0	0	0	3	0
#70	42	f	HSV	delta e >0,2	1	1	2	1	0	17	5	6	0	1	1	0	0	0	1	2	4	1	0	0	0	0	0	1	0
#71	57	m	HSV	delta e >0,2	2	1	2	1	0.1	12	0	0	0	0	0	0	0	0	1	1	4	0	0	0	1	1	0	1	0
#72	45	f	HSV	2.12	2	1	2	1	0.2	12	6	6	0	0	1	0	1	0	0	0	0	1	0	1	0	0	0	1	0
#73	52	m	HSV	4.7	1	1	2	1	0	24	1	0	0	0	1	0	0	0	0	0	0	1	0	0	0	1	0	0	0
#74	80	f	HSV	delta e >0,2	1	1	2	1	0.8	10	1	3	6	0	1	2	0	0	1	1	4	1	0	1	0	0	0	3	0
#75	34	f	VZV	5.41	1	2	2	1	0	10	0	0	0	0	1	0	1	0	1	2	2	1	0	0	1	0	0	1	0
#76	57	f	VZV	3.72	2	1	2	1	0.3	40	0	0	0	0	0	0	0	0	1	1	2	0	0	0	0	1	0	0	0
#77	19	f	VZV	2.49	2	1	1	1	0.2	13	0	0	0	0	1	1	1	0	1	1	1	1	0	1	0	0	0	0	0
#78	73	f	VZV	9.56	2	1	1	0	1	34	6	0	0	1	1	1	1	0	1	3	4	0	0	0	0	0	0	3	0
#79	82	m	VZV	1.31	2	2	2	1	2.5	20	0	0	0	0	0	0	0	0	1	1	4	1	0	0	0	0	1	1	0
#80	90	f	VZV	delta e >0,2	2	1	2	1	0.8	16	6	0	0	0	1	0	0	0	1	2	4	0	0	0	0	0	0	3	0
#81	79	f	VZV	9.29	2	1	2	1	0.2	27	0	0	0	0	0	2	0	0	1	3	4	0	0	0	0	0	0	3	0
#82	33	m	Rubella	5.64	2	1	2	0	0.1	8	6	0		0	0	0	0	0	1	1	1	0	0	0	0	0	1	2	0
#83	38	m	Rubella	6.85	1	1	1	0	0.7	12	0	0	0	0	0	0	0	1	1	1	4	0	0	0	0	0	0	2	0
#84	36	m	Rubella	5.16	1	1	1	0	0.1	11	0	0	0	0	0	0	0	0	1	2	4	0	0	0	0	0	1	2	0
#85	36	m	Rubella	11.47	2	1	2	1	0.1	10	0	0	0	0	0	0	0	0	1	4	2	0	0	0	0	0	0	2	0
#86	38	m	Rubella	2.75	1	2	2	1	0	16	0	0	0	0	0	2	0	0	1	4	4	0	0	0	0	0	1	0	0
#87	26	m	Rubella	71.43	2	1	2	0	2	11	0	0	0	0	0	0	0	0	1	2	4	0	0	0	0	0	0	2	0
#88	42	m	Rubella	2.66	2	1	2	1	0.2	21	0	0	0	0	1	2	0	0	0	0	0	0	0	0	0	0	0	3	0
#89	34	f	Rubella	20	1	1	1	0	0.1	26	0	0	0	0	0	0	0	0	0	0	0	0	0	0	0	0	1	1	0
#90	59	m	Rubella	3.13	2	2	1	0	2.5	24	5	1	0	0	0	0	0	1	1	4	2	1	0	0	0	0	1	3	0
#91	75	f	Rubella	6.45	2	1	1	0	0.9	26	1	2	3	0	0	0	1	1	1	1	4	0	0	0	0	0	0	3	0
#92	74	m	Rubella	3.49	1	1	2	1	2.5	29	1	1	1	1	1	1	0	0	1	2	1	1	0	0	0	1	1	3	0
#93	53	f	Rubella	7.5	2	1	2	1	0.2	10	5	3	0	1	0	0	0	0	1	1	4	0	0	0	0	0	1	3	0
#94	36	m	Rubella	12.49	2	1	2	0	0.5	16	3	0	0	0	0	0	0	0	1	2	2	0	0	1	0	0	1	3	0
#95	49	f	Rubella	8.86	1	1	2	0	0.1	16	0	0	0	0	0	0	0	0	1	2	4	0	0	0	0	0	0	0	0
#96	34	f	Rubella	4.46	2	1	2	1	0	22	6	0		0	1	0	1	0	0	0	0	1	0	0	1	0	1	3	0
#97	51	m	Rubella	6.81	2	2	2	1	0.7	17	5	6	0	0	1	0	1	0	1	4	1	0	0	0	0	1	0	1	0
#98	25	m	Rubella	11.94	2	1	1	1	0.6	15	0	0	0	0	0	0	0	0	1	1	2	1	0	0	0	0	1	1	0
#99	45	f	Rubella	10.38	1	1	2	1	0	16	3	0	0	0	0	0	0	0	1	2	2	0	0	0	0	0	0	3	0
#100	63	m	HSV	3.109	2	2	2	1	0.4	15	0	0	0	0	0	0	0	0	1	4	1	1	0	0	0	0	0	3	0
#101	28	m	HSV	4.26	2	2	2	1	2	12	6	0	0	0	1	2	0	0	1	1	1	1	0	1	0	0	0	0	0
#102	28	f	HSV	4.68	1	1	1	0	0.7	15	0	0	0	1	0	2	0	0	0	0	0	0	0	0	0	0	0	0	0
#103	27	f	HSV	20.4	1	1	2	0	0.4	15	6	0	0	0	1	0	1	1	1	4	4	0	0	0	0	0	0	0	0
#104	52	m	HSV	8.44	2	1	1	0	0	14	2	5	6	1	1	0	1	0	1	4	1	0	0	0	0	0	0	0	0
#105	59	f	HSV	2.52	1	1	2	0	0.5	21	6	0	0	0	1	0	1	0	1	2	1	1	0	0	0	0	0	1	0
#106	61	f	HSV	3.09	1	1	2	1	1.3	6	0	0	0	0	0	0	1	0	0	0	0	0	0	1	0	0	0	4	1
#107	79	f	HSV	5.77	1	1	2	1	0.8	20	3	5	6	0	1	1	1	0	1	4	1	1	0	0	0	0	0	1	0
#108	78	m	HSV	3.55	1	1	1	0	0.4	14	0	0	0	0	1	1	0	0	0	0	0	0	0	0	0	0	0	3	1
#109	33	f	HSV	3.67	1	1	2	0	0	18	6	6	0	0	2	0	0	0	1	4	2	1	0	0	0	0	0	2	0
#110	34	m	HSV	6.92	2	1	2	1	0	16	6	0	0	0	1	0	0	0	1	1	2	0	0	0	0	0	0	0	0
#111	81	m	HSV	15.22	1	1	1	0	2	20	6	0	0	0	1	0	0	0	1	1	4	1	0	1	0	0	0	2	0
#112	56	m	HSV	103.25	1	1	2	1	0.3	13	6	0	0	0	1	0	0	0	1	2	2	0	0	0	0	0	0	1	0
#113	76	m	HSV	5.76	2	1	1	0	0.2	18	0	0	0	0	0	2	0	0	1	1	2	0	0	0	0	0	0	3	0
#114	78	f	HSV	3.57	2	1	2	0	1.1	10	1	5	0	0	0	1	1	0	1	4	4	0	0	0	0	0	0	1	0
#115	50	m	HSV	3.65	1	1	2	1	0	18	3	5	0	0	0	0	0	0	1	3	4	0	0	0	0	0	0	1	0
#116	63	f	HSV	12.64	2	1	2	1	0.2	15	6	6	0	0	2	0	0	0	0	0	0	0	0	0	1	1	0	2	0
#117	56	f	HSV	10.06	1	2	2	1	0.4	12	2	6	0	0	1	0	0	0	1	2	4	1	0	0	0	0	0	1	0
#118	78	f	VZV	3.8	2	1	2	1	0.5	17	6	0	0	1	1	0	1	0	1	1	1	0	0	0	1	0	0	1	1
#119	56	f	VZV	4.27	1	1	1	0	0.1	16	0	0	0	0	0	1	0	0	1	4	4	0	0	0	0	0	0	0	0
#120	81	f	VZV	9.73	1	1	1	0	1.1	15	6	0	0	0	1	1	0	0	1	4	4	1	0	0	0	0	0	3	0
#121	72	f	VZV	2.36	1	1	1	0	0.1	34	5	6	0	0	1	2	0	0	1	1	1	1	0	0	0	0	0	1	0
#122	96	f	VZV	4.42	2	1	1	0	2.5	15	0	0	0	0	0	0	0	0	0	0	0	0	0	0	0	0	0	3	0
#123	34	f	VZV	4.33	1	1	2	1	0.2	18	0	0	0	0	0	2	1	0	1	4	4	0	0	0	0	0	0	0	1
#124	73	m	VZV	5.35	2	1	1	0	0.4	12	6	0	0	1	1	2	0	0	1	4	1	0	0	0	0	0	0	3	1
#125	77	f	VZV	3.45	1	2	2	1	1	19	6	6	0	0	1	0	1	0	1	2	4	1	1	0	0	0	0	3	0
#126	70	m	CMV	8.36	2	1	1	0	0.2	40	3	5	0	1	0	0	0	0	1	4	2	0	0	0	0	1	0	3	0
#127	89	f	CMV	6.61	1	1	1	0	0.5	23	0	0	0	0	0	0	1	0	0	0	0	0	0	0	0	0	0	3	0
#128	76	m	CMV	3.49	1	1	1	0	0.5	50	1	3	5	1	0	0	1	1	0	0	0	1	0	0	0	0	0	3	0
#129	31	m	CMV	26	1	1	2	0	0	26	0	0	0	1	0	0	0	0	1	1	2	1	0	0	0	0	0	0	0
#130	73	m	CMV	7.3	1	1	2	0	0.5	23	0	0	0	0	0	0	0	0	0	0	0	0	0	0	0	0	0	3	0
#131	59	m	CMV	8.93	2	1	1	0	0	27	0	0	0	0	0	0	0	0	1	2	1	0	0	0	0	0	0	0	0
#132	34	m	CMV	3.6	2	1	1	0	0	13	0	0	0	0	0	0	0	0	0	0	0	0	0	0	0	0	0	0	0
#133	70	f	CMV	1.98	1	1	1	0	0	22	1	2	3	1	1	1	1	0	0	0	0	1	0	0	0	0	0	1	0
#134	21	m	CMV	4.99	2	1	1	0	0	50	1	2	3	1	1	0	1	0	1	1	1	1	0	0	0	0	0	0	0
#135	22	m	CMV	15.69	1	1	1	0	0	49	1	2	3	1	1	0	1	0	0	0	0	1	0	0	0	0	0	0	0
#136	49	f	CMV	2.22	2	1	1	0	0.3	12	0	0	0	0	1	0	1	0	1	1	1	1	0	1	0	0	0	0	1
#137	36	m	CMV	31.72	1	1	1	0	0	36	1	2	3	1	1	0	1	0	1	1	1	1	0	0	0	0	0	0	0
#138	66	f	CMV	7.23	1	1	1	0	2	11	0	0	0	0	1	2	0	0	1	1	1	1	1	0	0	0	0	1	1
#139	72	f	CMV	1.6	1	1	1	0	0	16	1	2	3	0	0	0	1	0	1	1	1	1	0	1	0	0	0	1	0
#140	54	f	CMV	90.5	1	1	1	0	0.1	22	1	2	3	0	1	0	0	0	1	1	1	1	0	0	0	0	0	0	0
#141	46	f	CMV	4.23	2	2	1	0	2	34	1	2	3	0	0	0	1	0	1	1	1	1	0	1	0	0	0	0	0
#142	42	m	CMV	17	1	1	1	0	0.3	50	1	2	3	1	1	0	1	1	0	0	0	1	0	1	0	0	0	1	0
#143	84	f	CMV	5.71	2	1	1	0	0.3	15	2	4	0	0	0	0	1	0	1	2	0	1	0	0	0	0	0	3	1
#144	45	f	CMV	12.19	1	1	1	0	0.3	26	1	2	3	1	1	0	0	0	0	0	0	0	0	0	0	0	0	1	0
#145	83	m	CMV	3.6	2	1	1	0	0.3	11	1	0	0	0	0	0	0	0	1	3	2	0	0	0	0	0	0	3	0
#146	42	m	CMV	4.43	2	1	1	0	0	26	1	0	0	1	1	0	1	0	1	1	1	1	0	0	0	0	0	1	0
#147	30	m	CMV	85.47	1	1	1	0	0	14	1	2	0	0	1	0	0	0	1	1	1	1	0	0	0	0	0	0	0
#148	68	m	CMV	14.93	1	1	1	0	0.3	28	1	2	4	0	1	0	0	0	1	1	1	1	0	0	0	0	0	0	0
#149	47	m	HSV	7.29	1	1	2	0	0	24	2	0	0	0	1	5	1	0	1	1	2	0	0	0	0	0	0	0	0
#150	50	w	HSV	14.37	1	2	2	1	0	14	0	0	0	0	0	4	0	0	1	1	1	0	0	0	0	0	0	0	0
#151	66	m	HSV	3.1	2	2	2	1	0.4	15	0	0	0	0	0	0	0	0	1	4	1	1	0	0	0	0	0	3	0
#152	78	m	VZV, HSV	8,05 + 3,7 HSV	1	1	1	0	0.5	15	0	0	0	0	1	0	0	0	1	4	2	0	0	0	0	0	0	1	0
#153	72	m	HSV	25	2	1	1	0	2	12	0	0	0	0	1	0	0	0	0	0	0	1	0	1	0	0	0	0	0
#154	49	m	VZV	3.76	2	1	2	0	0.5	18	0	0	0	0	1	0	0	0	1	1	1	1	0	1	0	0	0	0	0
#155	43	m	VZV, CMV	6,7+ 5,06 CMV	1	1	2	0	0.3	16	0	0	0	0	1	0	1	0	1	2	2	1	0	1	1	0	0	0	0
#156	52	w	HSV	3.55	2	1	2	0	2.5	18	3	0	0	1	1	1	0	0	1	1	1 +3	1	0	0	1	1	0	1	0
#157	60	m	VZV	3	2	1	2	0	0.4	39	5	3	0	1	0	0	0	0	0	0	0	0	0	0	0	0	0	1	0
#158	88	w	VZV	10	1	2	2	1	2	18	0	0	0	0	1	0	0	0	1	1	2	1	0	0	0	0	0	3	0
#159	80	w	HSV	delta e >0,2	2	1	2	1	0.6	11	0	0	0	0	1	0	0	0	0	0	0	0	0	0	0	0	0	1	0
#160	28	w	VZV, HSV	83,33+ HSV 6,6	1	1	1	0	0.22	42	1	3	0	1	1	0	0	0	1	1	1	1	0	1	0	0	0	0	0
#161	27	m	HSV	21.37	1	1	2	1	0	25	0	0	0	0	1	0	0	0	1	2	2	1	0	0	0	0	0	0	0
#162	32	w	HSV	9.48	2	1	2	1	-0.1	13	0	0	0	0	1	3	1	0	0	0	0	0	0	0	0	0	0	0	0
#163	79	m	HSV, VZV	2,99 + VZV 3,02	1	1	2	1	0.4	38	5	5	0	1	1	0	0	0	0	0	0	0	0	0	0	0	0	3	0
#164	31	w	HSV	50.43	2	1	1	0	0.3	26	5	0	0	0	1	0	1	0	1	4	1	1	0	0	0	0	0	0	0
#165	55	w	VZV	106.63	2	1	1	1	1	25	0	0	0	0	1	0	1	0	0	0	0	0	0	0	0	0	0	1	0
#166	75	w	HSV, VZV	1,91+ VZV 2,05	1	2	2	1	0.22	17	0	0	0	0	1	0	0	1	1	4	2	1	0	0	0	1	0	3	0
#167	41	w	HSV	3.34	1	1	1	0	0	11	0	0	0	0	0	0	0	0	0	0	0	0	0	0	0	0	0	0	0
#168	59	m	VZV	25	1	1	2	1	0.5	40	3	0	0	1	1	1	1	0	1	2	1	0	0	0	0	0	0	3	0
#169	74	m	VZV	4.45	1	1	1	0	0.25	9	0	0	0	0	1	0	1	0	0	0	0	1	0	0	0	0	0	1	0
#170	64	w	HSV	10.21	1	2	2	1	0.1	14	4	0	0	0	1	4	0	0	0	0	0	0	0	0	0	0	0	3	0
#171	24	m	VZV	9.21	2	2	1	0	0.6	17	0	0	0	0	0	0	1	0	0	0	0	1	0	0	0	0	0	0	1
#172	74	w	VZV	4.86	1	1	2	0	0.3	35	1	0	0	1	0	0	0	0	1	4	1	1	0	0	0	0	0	3	0
#173	81	w	HSV, VZV	5,77 + VZV 3,15	1	1	2	1	0.16	20	3	0	0	0	0	5	1	0	1	4	1	1	0	0	0	0	0	1	0
#174	79	w	HSV	14.69	2	1	2	1	0.2	15	0	0	0	0	1	0	1	0	1	4	2	0	0	0	0	0	0	1	0
#175	87	w	HSV	11.66	2	1	1	0	0.5	22	3	2	0	0	0	0	0	0	1	2	2	0	0	0	0	0	0	3	0
#176	80	m	VZV	3.02	1	1	2	1	2	18	5	5	0	1	1	2	1	0	1	1	2	0	0	0	0	0	0	3	0
#177	51	w	VZV	3.24	2	1	2	1	1	20	1	0	0	0	1	4	1	0	1	2	2	0	0	0	0	0	0	3	0
#178	32	w	HSV	4.45	2	2	2	0	-0.1	17	0	0	0	0	0	0	0	0	1	3	2	0	0	0	0	0	0	0	0
#179	76	w	VZV	2.72	1	1	1	0	0.7	38	5	1	0	1	0	0	1	1	0	0	0	0	0	0	0	0	0	0	0
#180	28	w	VZV	3.25	1	1	2	1	0.7	17	0	0	0	0	0	0	0	0	1	4	2	0	0	0	0	0	0	1	0
#181	43	w	HSV	5.45	2	1	1	0	0	17	0	0	0	0	0	0	0	0	0	0	0	0	0	0	0	0	0	0	0
#182	84	m	HSV	15.22	1	1	2	1	0.2	20	0	0	0	0	1	0	0	0	1	4	2	1	0	1	0	0	0	1	0
#183	51	w	HSV	3	2	2	2	1	0	19	5	4	2	0	0	0	0	0	0	0	0	0	0	0	0	0	0	1	0
#184	54	m	HSV	3.17	2	1	1	1	0	18	0	0	0	0	1	1	0	0	0	0	0	0	0	0	0	0	0	0	0
#185	75	w	HSV	4.06	2	1	2	1	0.7	27	2	0	0	0	1	1	1	0	1	4	2	0	0	0	1	0	0	1	0
#186	28	w	HSV	16.1	1	1	1	0	0.4	16	0	0	0	0	1	0	0	0	1	1	2	1	0	0	0	1	0	0	0
#187	38	m	VZV, HSV	15,38 + HSV 8,61+ CMV 4,2 + Toxo 7,39	1	1	2	1	1	8	5	1	0	1	1	0	1	0	1	4	2	1	0	0	0	0	0	3	0
#188	81	m	HSV, CMV	3,47 + CMV 4,60	2	2	2	1	0	14	5	5	1	0	1	0	0	0	0	0	0	0	0	0	0	0	0	3	0
#189	78	w	HSV, CMV	5+ CMV 3,54	1	1	1	0	0.3	10	0	0	0	0	1	0	0	0	0	0	0	0	0	0	0	0	0	3	1
#190	74	m	VZV	3	1	2	2	0	0	16	5	0	0	0	0	3	0	0	0	0	0	1	0	0	0	1	0	1	0
#191	75	m	HSV	4.38	1	1	1	0	0.5	27	5	5	0	0	1	0	1	0	1	3	2	1	0	0	1	0	0	1	0
#192	63	m	HSV	3.52	2	2	2	1	0	18	0	0	0	1	1	0	1	0	1	2	2	0	0	0	0	0	0	1	0
#193	45	m	VZV, CMV	3,47+ CMV 4,45	1	1	1	0	0	13	5	1	0	0	1	0	1	0	1	1	2	0	0	0	0	0	0	0	0
#194	67	m	VZV	11.8	2	0	2	1	0.3	22	0	0	0	0	1	1	0	0	1	3	2	0	0	0	0	0	0	1	0
#195	57	w	HSV	10.72	1	1	2	1	0.1	11	0	0	0	0	0	5	1	0	1	4	2	0	0	0	0	0	0	0	0
#196	56	m	HSV	14.52	2	1	2	1	0.3	18	0	0	0	0	1	0	0	0	1	2	1	0.5	0	0	0	0	0	0	0
#197	45	m	HSV	5.87	1	1	0	0	0.3	22	5	1	0	0	0	0	1	0	0	0	0	0	0	0	0	0	0	0	0
#198	40	m	VZV	7.01	1	1	1	1	0.4	16	0	0	0	0	0	1	0	0	1	1	1	1	0	0	0	0	0	0	0
#199	48	w	HSV	9.53	1	1	2	1	0	20	0	0	0	0	1	0	0	0	0	0	0	0	0	0	0	0	0	0	0
#200	57	m	HSV	3.6	2	1	2	1	0	20	0	0		0	0	0	1	0	0	0	0	0	0	0	0	0	0	0	0
#201	26	m	VZV	3.46	2	1	1	1	0.3	7	0	0	0	0	0	1	0	0	0	0	0	0	0	0	0	0	0	0	0
#202	76	m	VZV, RV	3,94 + Rubella 3,87	2	1	1	0	0.4	20	0	0	0	0	1	0	0	0	0	0	0	0	0	0	0	0	0	1	0
#203	40	w	HSV	6.81	2	1	2	0	1	19	5	0	0	0	1	1	0	0	1	2	2	0	0	0	0	0	0	0	0
#204	79	m	HSV	5.76	2	1	2	0	0.22	18	0	0	0	0	1	1	0	0	1	1	2	0	0	0	0	0	0	0	0
#205	56	m	HSV	3.55	2	1	2	0	0.7	13	5	2	0	0	0	5	0	0	0	0	0	0	0	0	1	0	0	0	0
#206	59	m	HSV	5.94	1	1	1	0	0.1	28	5	0	0	0	0	0	0	0	1	2	2	0	0	0	0	0	0	1	0
#207	80	w	HSV	3.57	2	1	2	1	1.1	10	5	1	0	0	1	1	1	0	1	4	2	0	0	0	0	0	0	1	0
#208	53	m	VZV	4.02	1	1	1	0	0.25	12	0	0	0	0	0	0	0	0	1	4	2	0	0	0	0	0	0	1	0
#209	83	m	HSV	2.34	2	1	2	1	0.3	15	0	0	0	0	1	0	0	0	1	1	2	0	0	0	0	0	0	3	0
#210	80	m	VZV	8.13	2	1	1	0	1	40	1	0	0	1	0	0	0	0	0	0	0	0.5	0	0	0	0	0	3	0
#211	26	w	VZV	3.94	2	2	1	0	0.3	20	0	0	0	0	1	0	0	0	0	0	0	0	0	0	1	0	0	0	0
#212	75	m	VZV, HSV	10,40 + HSV 3,49	1	1	1	0	0.4	19	2	0	0	0	1	0	0	0	1	1	2	1	0	0	0	0	0	3	0
#213	50	w	HSV	2.63	2	1	2	1	0.5	11	5	0	0	0	1	1	0	0	1	1	2	0	0	0	1	0	0	0	0
#214	56	w	HSV	12.92	2	1	2	1	0.1	18	0	0	0	0	0	0	0	0	0	0	0	0	0	0	0	0	0	0	0
#215	33	m	HSV	6.63	2	1	2	1	0	18	0	0	0	0	1	0	0	0	0	0	0	0	0	0	1	0	0	0	0
#216	31	m	HSV	13.69	1	1	2	1	-0.1	15	1	2	0	0	0	1	0	0	1	2+3	2	1	0	0	1	0	0	1	0
#217	91	w	VZV	4.19	2	2	2	1	1.6	24	1	4	0	0	1	2+5	0	0	0	0	0	0	0	0	0	0	0	3	0
#218	35	m	HSV	3.27	2	1	2	1	0	16	0	0	0	0	1	1	0	0	0	0	0	0	0	0	0	0	0	0	0
#219	85	m	HSV	3.72	1	2	2	1	0.1	15	3	5	0	0	0	0	1	0	0	0	0	0	0	0	0	0	0	3	0
#220	24	m	HSV	31.86	2	2	2	1	0.4	8	0	0	0	0	1	2+3	1	0	1	1	2	0	0	0	0	0	0	0	0
#221	27	w	VZV	3.08	2	2	1	1	0.3	12	0	0	0	0	0	5	1	0	0	0	0	0	0	0	0	0	0	0	0
#222	75	m	VZV	10.32	1	1	2	1	2	9	0	0	0	0	0	1	1	0	0	0	0	0	0	0	0	0	0	3	0
#223	47	w	HSV	4.67	2	1	2	1	0.1	20	2	1	0	1	0	0	1	0	1	1	1	0.5	0	0	0	0	0	0	0
#224	47	m	VZV	5.41	1	1	1	0	1.6	12	0	0	0	0	0	2	1	0	0	0	0	0	0	0	0	0	0	1	1
#225	40	m	VZV	24.78	1	1	1	0	0	16	0	0	0	0	1	2+5	1	0	1	2	2	0	0	0	0	0	0	0	0
#226	73	w	VZV	6.43	1	1	1	0	0.4	29	5	5	0	0	1	0	0	0	1	1	1	0	0	0	0	0	0	1	0
#227	69	w	VZV	3.45	1	2	2	1	1	19	0	0	0	0	1	0	1	0	1	2	2	3	1	0	0	0	0	3	0
#228	30	m	VZV	3.23	2	1	2	1	0	28	3	4	0	0	0	4	1	0	1	2	2	0.5	0	0	0	0	0	0	0
#229	74	w	HSV	3.7	1	1	1	0	0	25	0	0	0	0	1	0	1	0	1	2	2	1	0	0	0	0	0	1	0
#230	19	w	HSV	6.39	1	1	2	1	0.22	38	5	0	0	0	1	0	0	0	1	1	2	1	0	0	0	0	0	1	0
#231	70	m	VZV	8.08	2	2	1	0	0.3	18	0	0	0	0	0	1+3	0	0	0	0	0	0	0	0	0	0	0	1	0
#232	26	m	VZV	2.13	2	1	1	0	0.5	11	0	0	0	0	1	0	1	0	1	2	2	2	0	0	0	0	0	0	0
#233	53	w	VZV	54.5	2	1	1	0	0.6	15	0	0	0	1	1	0	1	0	1	2	2	0	0	0	0	0	0	0	0
#234	57	m	HSV, VZV	3,80 + VZV 3,16	2	1	2	1	0.5	13	5	0	0	0	0	0	1	0	0	0	0	0	0	0	0	0	0	3	0
#235	79	w	HSV	5.73	2	1	1	0	1	12	0	0	0	0	1	0	0	0	1	2	2	0	0	0	0	0	0	3	0
#236	43	f	CMV	5.38	1	1	1	0	0.1	45	2	3	0	0	1		0	0	1	2	2	0	0	0	0	0	0	0	0	valcyte	1
#237	29.7918	f	CMV	24.17	1	1	1	0	0.1	26	2	3	0	0	1		0	0	1	3	2	0	0	0	0	0	0	0	0	valcyte	1
#238	41.0603	f	CMV	67.5	2	1	1	0	0	48	2	3	0	0	1		1	0	1	4	1	0	0	0	0	0	0	0	0	valcyte	1
#239	51.8384	m	CMV	3.04	1	1	1	0	0.7	46	1	3	2	0	1		0	0	1	2	2	1	0	0	0	0	0	0	0	valcyte	1
#240	40.2849	f	CMV	4.4	2	1	1	0	0	27	2	1	0	0	1		0	0	1	2	1	0	0	0	0	0	0	0	0		1
#241	52.0027	m	CMV	10.25	2	1	1	0	0	38	1	2	3	0	1		1	0	1	2	2	0	0	0	0	0	0	1	0	valcyte	1
#242	28.5726	m	CMV	458.5	2	1	1	0	0	38	2	3	0	0	1		0	0	1	3	2	0	0	0	0	0	0	1	0	0	0
#243	21.9205	m	CMV	7.59	1	1	1	0	0	46	2	3	0	1	1		1	0	1	1	2	1	0	0	0	0	0	1	0	valcyte	1
#244	28.9644	m	CMV	18.39	2	1	1	0	0	50	2	3	0	1	1		1	0	1	1	2	0	0	0	0	0	0	1	0		1
#245	71.1151	m	CMV	20.53	1	1	1	0	0	38	2	3	1	1	1		1	0	0	0	0	1	0	0	0	0	0	3	0	valcyte	1
#246	22.3507	m	CMV	5.1	1	1	1	0	0.2	32	2	1	3	0	1		1	0	0	0	0	0	0	0	0	0	0	0	0	0	1
#247	77.8329	m	CMV	2.75	1	1	1	0	0	32	2	4	0	0	1		1	0	1	3	2	1	0	0	0	1	0	0	0	valcyte	1
#248	68.6329	m	CMV, RV	8.36	2	1	1	0	0.2	40	2	3	4	1	1		1	0	1	2	2	1	0	0	0	1	0	0	0	valcyte	1
#249	34.7151	m	CMV	12.12	1	1	1	0	0	20	2	3	0	1	1		1	0	1	1	1	1	0	0	0	0	0	0	0	valcyte	1
#250	48.8932	m	CMV	7.18	1	1	1	0	0	21	2	3	1	1	1		1	0	1	2	2	0	0	0	0	0	0	0	0	valcyte	1
#251	25.9452	f	CMV	4.19	1	1	1	0	0.1	34	2	1	3	1	1		1	0	1	2	2	0	0	0	0	0	0	0	0	valcyte	1
#252	29.3945	f	CMV	5.36	2	1	1	0	0	26	2	3	0	0	1		1	0	1	3	2	1	0	0	0	0	0	0	0	0	1
#253	33.0164	m	CMV	5.8	2	1	1	0	0	34	1	2	3	0	0		1	0	1	2	2	0	0	0	0	0	0	0	0	0	1
#254	62.474	f	CMV	21.48	1	1	1	0	0.4	16	2	0	0	1	0		0	0	0	0	0	0	0	0	0	0	0	1	0	valcyte	1
#255	19.937	m	CMV	3.3	2	1	1	0	0	28	2	0	0	0	1		1	0	1	2	2	1	0	0	0	0	0	0	0	valcyte	1
#256	19.211	m	CMV	8.87	1	1	1	0	0	46	1	2	0	0	1		1	0	1	2	2	1	0	0	0	0	0	0	0	valcyte	1
#257	40.3178	m	CMV	156.5	2	1	1	0	0	20	0	0	0	0	1		1	0	1	2	1	1	0	0	0	0	0	0	0	valcyte	1
#258	25.8712	m	CMV	89.87	1	1	1	0	0	10	0	0	0	0	1		0	1	3	2	0	0	0	0	0	0	0	0	0	valcyte	1
#259	56.7315	m	CMV	50.33	1	1	1	0	0.4	17	2	1	0	0	1		1	0	1	2	2	0	0	0	0	0	0	0	0	valcyte	1
#260	40.9589	m	CMV	6.49	2	1	1	0	0.2	34	3	2	0	1	1		1	0	1	2	3	0	0	0	0	0	0	0	0	0	1
#261	75.263	f	CMV	6.13	1	1	1	0	0.3	21	3	1	2	0	1		0	0	1	2	2	1	0	0	0	0	0	0	0	valcyte	1
#262	50.7151	f	CMV	3.03	1	1	1	0	0.2	10	3	4	0	0	1		0	0	1	3	1	0	0	0	0	0	0	0	0	0	1
#263	28.3479	f	CMV	70.35	2	1	1	0	0	32	3	2	4	1	1		0	0	0	0	0	0	0	0	0	0	0	0	0	valcyte	1
#264	29.2959	m	CMV	delta e >0,2	1	1	1	0	0	55	1	3	0	1	1		0	0	1	2	2	0	0	0	0	0	0	0	0	0	1
#265	45.3781	m	CMV	3.09	1	1	1	0	0.2	28	1	2	3	0	1		0	0	1	1	2	0	0	0	0	0	0	0	0	valcyte	1
#266	38.4932	f	CMV	40.55	1	1	1	0	0	14	1	3	0	1	1		0	0	1	1	3	0	0	0	0	0	0	0	0	0	1
#267	37.4274	m	CMV	12.27	2	1	1	0	0.2	14	2	0	0	0	1		0	0	1	2	2	0	0	0	0	0	0	0	0	valcyte	0
#268	61.589	m	CMV	3.23	2	1	1	0	0	12	0	0	0	0	0		0	0	1	2	2	0	0	0	0	0	0	0	0	valcyte	0
#269	30.8219	m	CMV	4.4	1	1	1	0	0.2	32	1	2	3	1	1		0	0	1	2	2	1	0	0	0	0	0	0	0	0	1
#270	24.7123	f	CMV	31.28	2	1	1	0	0.2	45	1	3	0	1	1		0	0	2	2	2	1	0	0	0	0	0	3	0	valcyte	1

## Sheet: Cytokines
Type	Well	Code	Virus	AI	log(IL-1b+1)	log(IL-1ra+1)	log(IL-2+1)	log(IL-4+1)	log(IL-5+1)	log(IL-6+1)	log(IL-7+1)	log(IL-8+1)	log(IL-9+1)	log(IL-10+1)	log(IL-12(p70)+1)	log(IL13+1)	log(IL-15+1)	log(IL-17+1)	log(Eotaxin+1)	log(FGFbasic+1)	log(G-CSF+1)	log(GM-CSF+1)	log(IFNg+1)	log(IP10+1)	log(MCP1+1)	log(MIP1a+1)	log(PDGF-bb+1)	log(MIP1b+1)	log(RANTES+1)	log(TNFa+1)	log(VEGF+1)
3X29	E4	89/11	Rubella	1.89	0	0	0	0	0	2.77877	2.97813	1.43432	0	0	0	2.08513	1.42513	0	0	0	1.87058	0	0	3.93255	3.13294	1.9899	0	2.2407	0	0	0
3X11	C2	59/11	Rubella	5.78	0.821856	1.94751	1.59791	0.103804	0.523746	2.53649	0.515874	1.81747	0	0	2.01415	0	1.61911	0	2.6583	1.27971	0.517196	0	2.18667	4.75892	3.28122	2.24437	0.509203	2.32177	1.87996	1.49807	2.67336
2X49	C9	118/12	Rubella	3.68	0.416641	1.81037	1.81211	1.09482	1.65523	2.92804	2.74568	2.44917	1.98078	0	0.946452	2.17114	2.06036	0	2.76509	1.32098	2.03806	1.99782	2.33496	5.00513	3.70143	2.48434	1.73632	2.84279	1.97745	1.07518	0
3X56	H7	63/11	Rubella	2.81	0	0	0	0	0.523746	3.20257	3.13905	1.86555	0	0	1.95363	2.28023	1.87491	0	0.469822	0	2.93933	0	0	5.67339	3.38866	2.00554	0	2.315	1.60618	0	2.81108
3X54	F7	82/12	Rubella	4.81	0	0	0.264818	0	1.79701	2.68625	2.78955	1.06674	0.209515	1.08243	2.296	2.37967	1.40308	0	0.469822	0	0	0	0	4.80136	3.10451	2.16568	0.509203	2.43502	2.08421	1.41047	3.29027
3X43	C6	205/09	Rubella	13.41	0.826641	2.14615	2.2021	1.18137	1.03694	2.48531	2.71238	1.81747	0.209515	0	1.98541	1.88592	1.647	0	2.75423	1.32514	2.03089	0	2.36633	4.75892	3.46542	2.18067	2.26185	2.40792	2.53302	1.61456	0
3X14	F2	41/11	Rubella	196.33	0	0	0.264818	0	0.523746	3.37562	2.55294	0.419956	0	0	2.31682	2.18549	1.46514	0	0.469822	0	1.38169	0	0	4.47433	3.05059	1.68087	0	2.07963	0	1.36621	3.16463
3X35	C5	102/13	Rubella	5.45	0	0	0	0	0	2.66917	3.05601	0	1.30955	0.4133	2.296	2.65573	1.31119	0	0.469822	0	0	0	0	3.70305	2.95678	0	0	2.11243	0	0	2.96914
3X53	E7	199/09	Rubella	199.66	0	1.49261	0	0	0.523746	2.58325	2.55294	1.75952	0	0	2.20192	2.22202	1.50903	0	0.469822	0	0.517196	0	0.495544	4.75892	3.30264	2.29432	0	2.61079	1.87033	1.39625	3.13366
3X33	A5	206/13	Rubella	4.49	1.19772	0	0.264818	0	0	3.25841	3.23313	2.98247	2.08496	0	0	3.01679	1.90749	0	0.469822	0	3.33909	0	0	3.78909	3.0306	2.84423	0	2.80095	2.08731	1.82135	0
3X23	G3	171/11	Rubella	3.48	0	0	0	0	0	2.75866	2.91414	1.52802	0	0	2.53246	2.44183	1.35411	0	0	0	1.47498	0	0	4.65843	3.18785	1.95772	0	2.38606	0	0	3.30155
3X52	D7	160/10	Rubella	5.27	0	0	0.264818	0.103804	0.523746	3.04789	2.80407	1.43432	0	1.57164	2.37186	2.34532	1.647	0	2.52339	1.05556	1.87058	0	1.80184	4.75892	3.31954	2.11674	0.509203	2.34516	1.7024	1.45036	3.26908
3X64	H8	181/13	Rubella	3.05	0	0	0	0	0	2.73993	0.515874	1.58779	2.31962	1.43947	0	0	1.40308	0	0.469822	0	1.87058	0	0	5.24308	3.06649	1.98144	0	2.65134	0	0	0
3X55	G7	70/12	Rubella	6.58	0	0.205607	0.264818	0	1.42873	2.69746	2.9687	1.86555	0.209515	0	2.38013	2.57307	1.70548	0	2.27768	0	0.517196	0	0.495544	4.75892	3.15213	2.16034	0.509203	2.53219	1.62206	1.4375	3.25577
3X19	C3	34/12	Rubella	125.62	0.938964	2.5291	2.28452	1.67235	1.1258	3.00969	2.99268	2.52478	2.30604	2.26397	2.59094	2.62	1.89	0.50853	2.99653	1.61445	2.61849	0	2.83422	4.85583	3.17031	2.48221	2.5985	2.79077	2.66139	1.80009	3.32851
3X28	D4	92/11	Rubella	5.36	0	0	0.264818	0	0	1.8487	0	0	0	0	2.12716	1.55449	1.29561	0	0	0	0	0	0	4.19493	2.99831	1.84153	0	2.35515	0	0	2.91137
3X30	F4	84/11	Rubella	90.4	0	0	0.264818	0	0.523746	2.53321	2.86149	1.81747	0.209515	0.4133	2.20919	2.30423	1.69644	0	0.469822	0	0.517196	0	0.495544	4.8861	3.33922	2.31848	0.509203	2.70443	1.71386	1.45036	2.98747
3X59	C8	18/12	Rubella	4.87	0.823456	1.49261	0.264818	0.103804	1.42873	2.99716	2.73553	2.02899	1.86542	0.4133	2.296	2.47892	1.71427	0	2.70045	0	2.20128	0	2.51687	4.75892	3.39045	2.39149	2.26185	2.63789	2.09342	1.57933	3.09635
3X70	F9	180/10	Rubella	10.09	0	0	0.264818	0.103804	0	2.43966	2.55294	1.43432	0.209515	0.4133	2.14544	2.08513	1.29561	0	2.37634	0	0	0	0	4.75892	2.95347	2.01972	0.509203	2.45245	1.79206	1.42421	3.04918
3X27	C4	58/12	Rubella	4.46	0.842248	2.07884	2.07444	1.18137	0	3.44141	3.00344	2.1321	0.209515	1.54969	2.44588	2.68741	1.85869	0	2.77194	1.32514	2.30379	0	2.44957	4.75892	3.34417	2.45721	2.39013	2.54	1.89533	1.58843	3.30535
3X46	F6	102/09	Rubella	10.34	0	0	0	0	0	2.43966	0.515874	0	0	0	2.11758	2.08513	1.40308	0	0	0	0	0	0	4.51021	3.11488	2.01972	0	2.3191	1.46051	0	3.08085
3X68	D9	66/14	Rubella	6.72	0	1.82417	0.264818	0.103804	1.54617	2.77551	2.84098	1.81747	0.209515	0	2.296	2.37967	1.63613	0	2.58031	0	0	0	1.80184	4.75892	3.28428	2.28477	0.509203	2.78956	1.66503	1.46282	3.0749
3X66	B9	58/09	Rubella	6.71	0.823456	0.205607	0.264818	0.103804	1.03694	3.0954	2.81737	1.84253	0	0	2.23664	2.56002	1.79109	0	2.55409	0	2.2575	0	2.25721	4.75892	3.18528	2.43786	2.06284	2.45824	2.09642	1.46282	3.12412
3X42	B6	39/13	Rubella	3.82	0.82025	1.89093	0.264818	0.103804	0.523746	2.70962	2.84098	1.81747	0.209515	1.43947	2.33631	2.37967	1.8297	0	2.73459	1.22445	1.87058	0	2.25721	4.75892	3.61365	2.34294	1.91365	2.68057	1.85005	1.54074	3.2436
3X58	B8	58/14	Rubella	8.35	0	0	0	0	0	3.05299	3.01831	1.43432	0	1.7637	2.55264	2.58535	1.36687	0	0	0	1.38169	0	0	4.19216	2.72025	1.83015	0	2.3345	0	0	3.26038
3X47	G6	197/13	Rubella	18.42	0.869103	2.3352	1.97703	0.103804	1.94859	3.1463	2.71238	2.17237	1.92176	2.50712	2.12716	2.34532	2.07918	0	2.71256	1.27971	2.20128	0	2.36633	4.75892	3.67495	2.55326	2.21325	2.87572	1.86037	1.59733	2.92468
3X16	H2	58/11	Rubella	5.77	0	0	0	0	0.523746	3.02803	2.89588	1.97436	0.209515	0.494866	2.179	2.77614	1.46514	0	0.469822	0	2.37735	0	0.495544	4.75892	2.60627	2.17583	0.509203	2.28298	2.1194	1.36621	2.96742
3X20	D3	88/11	Rubella	18.82	0.866193	2.20313	2.13937	1.4107	2.03199	3.28108	2.75568	2.1321	2.08496	0	2.01415	2.39495	2.09956	0	2.82929	1.45359	2.34313	0	2.66487	4.75892	3.73909	2.58029	2.434	2.79403	2.1067	1.65468	2.52688
3X37	E5	91/10	Rubella	34.73	0.826641	0.205607	1.86754	1.18137	0	2.77108	2.87082	2.00299	0.209515	0	2.20919	2.43509	1.72283	0	2.73459	0	2.2575	0	2.36633	4.75892	3.38475	2.348	2.15071	2.68625	2.08421	1.57933	3.06944
2X75	E12	28/11	Rubella	39.55	0.80956	2.3549	2.36827	1.46568	1.73886	3.53769	2.85643	2.53901	2.30371	1.86723	2.36868	2.77532	2.25452	2.3478	3.02977	1.60487	2.61754	0	2.74882	5.92103	3.65817	2.75765	2.5226	3.01069	2.36661	1.78704	3.26044
3X72	H9	61/13	Rubella	3.02	0.82025	2.25255	1.97703	0.103804	0.523746	3.79684	2.75568	2.30752	1.66385	2.2284	2.70383	2.59696	2.0037	0	2.90788	0	3.49368	0	2.09842	4.75892	2.84198	0	2.63065	2.42625	2.62042	1.47492	3.82395
3X36	D5	126/12	Rubella	3.13	0	1.74275	0.264818	0	0	2.33796	2.84098	1.68653	0	1.43947	2.43245	2.48859	1.74722	0	2.43964	1.05556	1.87058	0	0	5.29543	3.16073	2.1576	0	2.58262	2.01399	1.36621	3.32029
3X49	A7	03/10	Rubella	9.25	0	0	0	0	0	3.26253	2.55294	2.22064	0	0.4133	2.179	2.25313	1.74722	0	0	0	2.52184	0	0.495544	4.6436	3.20663	2.19651	0	2.39833	0	1.36621	3.19354
3X60	D8	85/14	Rubella	3.01	0.823456	0	0	0	0	3.77377	2.93647	2.32568	0.209515	1.7637	2.54564	2.47892	1.60113	0	2.43964	0	2.84925	0	1.42122	4.23711	2.81266	2.09348	0	2.42555	1.43202	1.42421	3.4545
3X50	B7	81/11	Rubella	5.2	0	1.74275	0.264818	0.103804	0	3.02377	3.02525	1.86555	0.209515	0	2.47704	2.76113	1.60724	0	2.43964	1.05556	2.30379	0	1.80184	4.75892	3.17025	2.06099	0.509203	2.39667	1.77441	1.45036	3.3492
3X26	B4	96/14	Rubella	4.52	0	0	0.264818	0	0	2.71972	2.97348	1.81747	0.209515	1.36244	2.45873	2.66818	1.73117	0	0.469822	0	2.30379	0	0	4.60201	2.75549	1.94191	0	2.18297	1.55249	1.36621	3.23521
3X15	G2	20/11	Rubella	5.6	0.823456	1.49261	0.264818	0.103804	0.523746	2.82528	2.97813	2.11425	2.09601	0	2.24948	2.32577	1.90987	0	2.37634	0	2.03089	0	0.495544	4.75892	3.40812	2.19435	0.509203	2.84693	1.48641	1.36621	3.1148
2X77	G12	111/12	Rubella	8.2	0.570543	2.19706	2.28411	1.34124	1.52048	3.17694	2.86819	2.36892	2.11988	1.59151	2.33021	2.92119	2.05373	2.14355	3.01033	1.4221	2.53684	0	2.65983	5.94765	3.55845	2.50918	2.43575	2.80224	2.38881	1.65147	2.91634
3X44	D6	53/13	Rubella	4.09	0	0	0	0	1.66977	2.78619	2.65222	1.75952	0	0.4133	2.20919	2.30423	1.61323	0	0	0	0	0	0	5.4255	3.40963	2.30224	0	2.50839	1.6371	1.36621	3.03918
3X34	B5	42/12	Rubella	144.5	0	1.49261	0	0	0.523746	2.73864	3.08874	2.00299	0	0.4133	2.35461	2.22202	1.93926	0	0.469822	0	2.61462	0	0.495544	4.75892	3.36365	2.23455	0.509203	2.6031	1.43202	1.39625	3.24222
3X65	A9	29/14	Rubella	63	0	0	0	0	0	2.91812	2.93647	1.86555	0.209515	0.4133	2.39988	2.88641	1.42513	0	0	0	0	0	0	4.35634	3.13796	2.11674	0	2.25338	0	0	3.09969
3X12	D2	27/12	Rubella	3.01	0.829804	2.20313	2.04699	1.4327	0.523746	3.66575	2.92407	2.12332	0	1.36244	2.48866	2.47892	1.647	0	2.85768	1.41255	2.7755	0	2.57338	4.75892	2.9779	2.24278	2.33524	2.2407	2.08108	1.61456	3.53389
3X39	G5	158/12	Rubella	7.54	0	0	0	0	0.523746	2.67616	2.55294	0	0	0	2.296	2.28023	1.35383	0	0	0	0	0	0	4.3788	3.14439	1.99792	0	2.25338	0	0	3.11427
3X18	B3	144/10	Rubella	3.2	0	0	0	0	0	3.30451	3.00344	1.68653	0	0	1.96994	2.57307	1.57549	0	0	0	2.74552	0	0	4.75892	2.79064	2.00921	0.509203	2.28632	2.11383	0	2.75937
3X38	F5	177/11	Rubella	79.25	0.842248	2.07884	1.9298	1.18137	1.03694	3.40495	2.93039	2.08519	0.209515	0.4133	2.42551	2.4092	1.83868	0	2.74468	1.25357	2.63948	0	2.57338	4.75892	3.26113	2.39835	2.33524	2.80974	1.77893	1.64697	3.18365
3X69	E9	122/09	Rubella	5.22	0	0.205607	0	0	0.523746	2.51601	2.92407	1.06674	2.29599	0	2.29056	2.37967	1.50072	0	2.27768	0	0.517196	0	0	5.07747	3.00785	2.22764	2.39013	2.32953	1.78337	1.42421	3.05373
3X63	G8	179/13	Rubella	21.1	0	0	0.264818	0	0.523746	2.85005	3.05031	1.94251	0	0	2.34099	2.57307	1.69644	0	2.60319	0	0.517196	0	1.80184	4.75892	3.40505	2.18766	0.509203	2.60594	1.77441	1.45036	3.05758
3X25	A4	56/12	Rubella	5.77	0.907124	2.24244	2.23565	1.45135	1.1258	2.68513	2.80912	2.3638	2.25672	0.475308	2.35823	2.44183	1.90654	0.50853	2.91334	1.57174	2.42069	0	2.64292	4.85583	3.59328	2.22003	2.53059	2.88566	2.01142	1.74192	3.15185
3X32	H4	77/13	Rubella	3.86	0.836067	2.14615	2.04699	1.28809	1.66977	2.97734	3.05031	2.0748	2.0733	2.22629	2.47704	2.75588	1.98172	0	2.81657	1.22445	2.37735	0	2.31597	4.75892	3.08199	2.37927	2.36439	2.70589	1.89232	1.57003	3.33144
3X10	B2	45/11	Rubella	4.38	0	0	0	0	0	2.40683	2.78955	1.06674	0	0	1.91811	0	1.57549	0	0	0	0	0	0	4.79803	3.29877	1.9899	0	2.39997	0	0	2.90395
3X40	H5	173/10	Rubella	188.5	0.82025	1.89093	2.18818	1.09608	0.523746	2.55521	2.71238	2.00299	1.8303	0	2.26778	2.30423	1.75496	0.444045	2.77194	1.47774	2.30379	0	2.25721	4.75892	3.25828	2.21856	2.15071	2.38278	1.84296	1.55074	3.06388
3X31	G4	28/12	Rubella	7.34	0	0	0	0.126294	0	2.67993	2.88632	2.03843	0.249198	0.563053	2.4375	2.44183	1.35411	0	2.95966	0	2.12699	0	0.563778	5.21608	3.16988	2.07302	0.578353	2.53679	1.88757	1.48966	3.25608
3X48	H6	33/14	Rubella	10.6	0	0	0	0	0.523746	2.83553	2.78955	1.75952	0	0.4133	2.30659	2.49783	1.69644	0	0	0	0	0	0	6.40858	3.34843	2.08488	0.509203	2.54377	1.83935	1.39625	3.24463
2X76	F12	10/12	Rubella	4.13	0	1.81037	2.12408	1.16047	1.4014	2.99594	2.84392	1.83206	1.85132	1.39933	2.60469	2.27743	1.78497	0	2.90989	1.25285	2.17924	0	2.37271	5.52696	3.00947	2.16146	2.10924	2.54595	2.13558	1.32572	3.31141
3X71	G9	13/09	Rubella	198.8	0.846832	2.3352	2.30472	1.6698	0.523746	4.21924	3.01105	1.95888	0	0	1.98541	2.59696	1.93709	0	2.84119	1.27971	3.78981	0	2.70303	5.20128	3.19227	2.28722	2.26185	2.3108	1.83198	1.67697	2.61532
3X8	H1	104/11	Rubella	197.5	1.19338	2.20313	2.2021	0.103804	0.523746	3.65224	3.01105	2.15694	2.44527	2.30704	2.66504	2.8962	1.81417	0	2.73459	1.05556	2.62735	1.97475	2.09842	4.29284	3.28049	3.18326	2.36439	3.16191	1.82443	1.51997	3.58054
3X24	H3	181/11	Rubella	4.69	0	1.74275	1.59791	0.103804	1.66977	2.77441	2.87962	1.81747	1.96611	0	1.98541	2.4092	1.72283	0	2.55409	1.22445	1.96281	0	2.09842	4.75892	3.37837	2.30334	1.91365	2.66433	1.73549	1.51997	2.69185
3X67	C9	27/14	Rubella	5.35	0.851371	1.89093	0.264818	0.103804	0.523746	3.00076	2.98702	2.23305	1.92176	2.08697	2.56617	2.60254	2.04049	0	2.71256	1.15381	2.57229	0	2.36633	4.75892	3.53451	2.38433	1.91365	2.80884	1.87358	1.5605	3.4332
3X17	A3	158/10	Rubella	71.37	0	0.721811	0.264818	0	0.523746	3.42237	2.93647	1.94251	2.31962	2.21768	2.70938	3.38498	1.97791	0	2.27768	0	2.53976	1.9272	1.42122	4.31649	2.89184	1.97248	2.33524	2.38636	1.94726	1.54074	3.79491
3X85	E11	193/11	HSV	3.4	0	0	0	0	2.64845	3.11252	3.12699	1.84253	0.209515	0.4133	2.31682	2.72748	1.50072	0	2.27768	0	1.38169	0	0	4.75892	3.25225	2.20991	0.509203	2.40946	1.6514	1.39625	3.22218
3X81	A11	184/11	HSV	4.79	0	0	0	0	0	2.74376	3.07693	1.06674	0	0	2.33631	2.7393	1.13247	0	0	0	0	0	0	4.44868	3.11715	2.01972	0	2.43763	0	0	3.14718
2X41	C8	16/14	HSV	5.2	0.61066	2.3549	2.30146	1.40518	1.70096	3.87612	2.83736	2.40535	1.32181	1.04571	1.88076	2.52327	1.7724	0	2.97038	1.38828	3.04817	0	2.65983	5.36605	3.22025	2.3909	2.37747	2.74043	2.07646	1.716	2.79469
3X77	E10	09/12	HSV	3	0	0	0	0	0	0	0	0	0	0	0	0	0	0	0	0	0	0	0	4.38876	2.57596	0	0	1.67065	0	0	0
3X9	A2	150/12	HSV	5.54	0	0	0	0	0.523746	1.96528	2.9106	1.52141	0.209515	0	2.12716	2.08513	1.13247	0	0.469822	0	0	0	0	6.23773	2.92102	0	0	2.05324	0	0	3.03918
2X22	H5	144/13	HSV	9.24	0.603144	2.44151	2.36827	1.46568	1.52048	3.93817	3.16818	2.23055	1.82892	1.3216	2.01144	2.86245	2.04001	0	2.94628	1.23274	3.61622	1.89883	2.62479	4.21071	3.34835	2.13424	2.34226	2.39081	1.7796	1.77056	2.73693
3X79	G10	138/09	HSV		0.840711	2.25255	2.26976	1.58797	1.03694	3.70706	3.01831	2.48408	1.78807	1.25606	2.44258	2.69464	1.84741	0.444045	3.03291	1.52017	2.76832	0	2.66487	4.75892	3.54389	2.35767	2.39013	2.56744	1.9292	1.71818	3.36767
3x73	A10	02/07	HSV		0	0	0	0	0	2.54605	3.0615	2.0748	0	1.7844	1.91811	1.88592	2.05441	0	0	0	2.68312	0	0	5.21014	3.26884	1.95796	0	2.58634	0	1.36621	2.7698
3X82	B11	188/11	HSV	2.72	0	0	0	0	0	1.96528	2.87962	0	0.209515	0	0	0	1.40308	0	0	0	0	0	0	4.71291	3.06042	1.5269	0	2.13104	0	0	0
3X83	C11	150/11	HSV	3.65	0.92012	2.24244	2.28452	1.52639	0.59384	3.59542	3.2903	2.51538	2.61312	1.87988	2.38148	3.00496	2.00333	2.37397	2.89965	1.69798	2.96667	0	2.76159	4.85583	3.56498	2.467	2.66154	3.01076	2.18041	1.76472	2.9108
3X78	F10	143/10	HSV		0	0	0	0	0	0	2.55294	0	0	0	1.70896	1.88592	0	0	0	0	0	0	0	3.52748	2.79946	0	0	1.92863	0	0	2.48391
3X87	G11	124/12	HSV		0	0	0	0	0.523746	3.14483	2.78955	1.58779	0.209515	1.36244	2.49985	2.4092	1.00258	0	0	0	0	0	0	4.1456	3.09276	1.93018	0	2.43633	0	0	3.37207
3X80	H10	06/12	HSV	2.12	0.925098	2.80059	2.54961	1.91526	2.06879	5.38948	3.17987	2.53093	2.11651	1.71714	2.58747	3.0637	2.09692	2.77242	3.02041	1.7259	4.96309	0	3.1306	4.75892	3.438	2.2109	2.69977	2.44397	1.70819	1.95755	3.55283
3X84	D11	110/10	HSV	4.7	0.866193	2.37054	2.18818	1.56698	1.54617	3.58071	3.09542	2.18701	2.12605	1.8469	2.23664	2.6379	1.85869	0.444045	2.82304	1.57311	2.67287	0	2.70303	4.75892	3.54943	2.55163	2.39013	2.75909	2.03321	1.71818	3.17037
3X1	A1	111/06	HSV		0.851371	2.37054	2.39878	1.63282	1.54617	4.04021	3.06681	2.6034	1.86542	1.9472	2.5854	2.90556	2.18071	0	2.89119	1.39728	3.68994	0	2.73746	4.75892	3.71858	2.38266	2.51599	2.37535	1.6965	1.7673	3.56301
3X91	C12	8/12	VZV	5.41	0	1.49261	0	0	0.523746	3.73944	2.98702	1.43432	0	0.4133	2.5053	2.76626	1.72283	0	2.27768	0	3.17153	0	0	4.60976	2.75299	1.9899	0.509203	2.22691	1.78337	1.46282	3.41066
2X20	F5	132/13	VZV	3.72	0.851371	2.48563	2.31258	1.45261	0.523746	4.21828	3.25233	2.26736	0.209515	1.82177	2.58124	2.64701	2.22206	0	2.89973	1.19157	3.60094	0	2.62208	4.28476	3.4991	2.24595	2.26185	2.54878	1.46051	1.7049	3.56773
3X95	G12	167/09	VZV	2.49	0	0	0	0	0.523746	2.84452	2.87962	2.1489	0	0	1.95363	2.08513	1.98736	0	0	0	2.57229	0	0	4.49388	2.67709	2.04465	0	2.59228	0	0	2.64843
2X30	H6	03/13	VZV	9.56	1.04193	3.21141	2.56547	1.89737	2.72646	4.40222	3.32125	2.79928	2.74792	3.23442	2.81121	3.22999	2.34162	2.94909	3.07743	1.8775	3.42824	2.46777	3.75489	4.75892	3.81673	2.88076	2.96386	3.50977	2.89579	2.00523	3.88005
3X93	E12	70/11	VZV	1.31	0.94939	2.7855	2.48436	1.66904	1.70096	3.91282	2.91389	2.95806	2.23548	2.56392	2.40673	2.56873	2.28255	2.51064	3.07976	1.70398	3.15809	2.0951	2.97873	5.94588	3.72172	2.744	2.60065	2.9478	2.31197	1.94091	3.31865
3X89	A12	118/10	VZV		0.84835	2.14615	1.97703	1.24152	0.523746	3.32312	2.81737	2.24495	1.92176	1.36244	1.70896	2.57307	1.86145	0	2.73459	1.32514	2.78931	0	2.51687	4.75892	3.38898	2.57058	2.39013	2.67216	2.16763	1.57933	0
3X92	D12	170/12	VZV	9.29	0	0	0	0	0	0.404834	0.515874	0	0	0	1.95363	0	0.909826	0	0	0	0	0	0	4.12108	2.76499	0	0	1.8721	0	0	2.70498
X20	F5	124/15	Rubella	5.64	0.826641	1.99662	0.264818	0.103804	0.523746	2.94769	2.20429	2.30752	0.209515	1.08243	1.9364	2.25313	1.42513	0	2.90788	1.22445	2.34313	0	2.36633	4.75892	3.26521	2.43247	2.06284	2.59405	1.82443	1.5605	2.68506
X29	G6	23/16	Rubella	6.85	0.41162	0.838219	0	0	0	0.278754	0	0.380211	0	0.620136	1.35698	0	1.05576	0.045323	0.888741	1.02202	0	1.10585	1.30835	4.697	2.73561	1.76856	0	1.45179	1.88491	0.993877	2.03941
X39	A8	126/15	Rubella	5.16	0.232996	0.958086	0	0	0	1.09795	0	0.287802	0	0.480007	1.12254	0	0.519828	0.00860017	0	1.03423	0	1.25864	1.42894	4.69171	2.65886	1.69975	0	1.52556	1.50934	0.9154	1.832
X36	F7	13/15	Rubella	11.47	0.332438	0.80956	0	0	0	0	0	0.0681859	0	0.240549	0.541579	0	0	0	0.541579	1.00903	0	1.26245	1.30835	4.69491	2.44286	1.68359	0	1.07151	1.74663	0.870404	1.28892
X27	E6	160/15	Rubella	2.75	0	0	0	0	0	0	0	0	0	0.303196	0.961895	0	0	0	0	0.952792	0	1.75259	0.503791	4.47103	2.29774	0.624282	0	0.693727	0.97359	0	1.69108
X26	D6	196/15	Rubella	71.43	0.786041	1.07115	0	0	0	1.63225	0	0.585461	0.117271	0.507856	1.041	0	1.17609	0.678518	0.596597	1.05767	0	1.42991	1.40192	4.72062	2.87577	2.21537	0.214844	2.4417	2.08475	1.09132	1.76953
X21	G5	171/14	Rubella	2.66	0	0	0	0	0	0.0413927	0	0	0	0.0413927	0	0	0	0	0	0.653213	0	1.35141	0	2.69435	1.72632	0.278754	0	0.324282	0.630428	0	0
X24	B6	48/15	Rubella	20	0.198657	0.958086	0	0	0	0	0	0.385606	0	0.133539	0.334454	0	0.871573	0.181844	0.721811	0.967548	0	1.34986	1.34203	4.69377	2.70213	1.67431	0	1.02366	1.19838	0.9154	1.08135
X34	D7	159/14	Rubella	3.13	0.795185	1.68224	0	0.225309	0	3.64227	1.30125	1.0216	0	0.303196	0	0	1.37585	0.4843	1.68278	1.22557	2.77196	1.83702	1.99891	3.58732	2.8435	1.51746	0.641474	0.919601	1.09202	1.70978	0.74351
X40	B8	162/14	Rubella	6.45	1.16761	1.41447	0	0.045323	0.365488	2.77278	0	1.04454	0	0.614897	0.152288	0	1.031	0.303196	1.32305	1.25888	2.24998	1.71792	1.76522	4.71554	2.71168	2.5756	0.653213	1.35813	2.22917	1.42504	1.2188
X41	C8	214/15	Rubella	3.49	0.597695	1.14829	0	0	0	1.83104	0.91698	1.67578	0	0.756636	1.40552	0	1.11227	0	1.60767	0.996074	0	1.28803	1.3731	4.68175	2.65998	1.99176	0	1.52088	2.36998	1.07664	2.2183
X31	A7	06/16	Rubella	7.5	0.41162	1.30492	0	0	0	1.58138	0.604226	0.835691	0	0.957607	0.889302	0	1.03743	0	1.31513	1.00903	0	1.23955	1.29048	4.70426	2.37701	1.93782	0	1.60304	2.23391	0.870404	1.59483
X35	E7	11/15	Rubella	12.49	0.41162	0	0	0	0	1.12418	0	0.532754	0	0.206826	0	0	0.583199	0	0.561101	0.823474	0	1.41913	1.01242	4.60205	2.496	2.02284	0	1.3934	2.58875	0.31597	0
X22	H5	102/15	Rubella	8.86	0	0	0	0	0	0.909021	0	0	0	0.0606978	0	0	0	0	0	0.845098	0	1.55145	0.701568	3.87931	2.23167	0.936514	0	0.369216	0.848189	0.143015	0.389166
X30	H6	14/16	Rubella	4.46	0	0	0	0	0	0.641474	0.155336	0.596597	0	0	0	0	0.41162	0	0	0.457882	0	0	0	2.70377	2.0898	0.624282	0	0.931966	0	0	0
X28	F6	51/16	Rubella	6.81	0	0	0	0	0	2.06401	0	0.372912	0	0.311754	0.804139	0	0	0	0	0.613842	0	1.05231	1.01242	4.19851	2.42762	1.07372	0	1.30406	1.3995	0.445604	1.43712
X38	H7	157/15	Rubella	11.94	0.70757	0.80956	0	0	0	0	0	0.451786	0	0.346353	0.664642	0	1.00043	0	0.613842	1.0461	0	1.34203	1.3731	4.70506	2.74259	2.1181	0.143015	1.41212	1.83721	0.936011	1.44948
X23	A6	96/15	Rubella	10.38	0.232996	0.913814	0	0	0	0.925828	0	0.650308	0	0.614897	1.27669	0	0.348305	0.708421	0.472756	0.982271	0	1.16791	1.23147	4.67303	2.3428	1.66285	0	1.30103	1.84844	0.9154	2.06625
X63	A11	13/16	HSV	3.109	0.292256	0.958086	0	0	0	2.43892	0.555094	1.0983	0	0.450249	0.98945	0	0.757396	0	0.579784	0.865696	0	1.0406	1.52179	4.65606	2.31425	1.4748	0	0.935003	1.16673	1.02857	1.73078
X67	E11	208/15	HSV	4.26	1.1827	1.82633	0	0.257679	0	3.79562	0	2.25419	0	0.742725	1.46015	0	1.48287	0.782473	1.08279	1.24601	1.92111	1.52088	2.11873	4.69507	3.03681	1.80359	0.745855	1.00988	1.81525	1.81875	2.18659
X57	C10	116/15	HSV	4.68	0	0	0	0	0	0	0	0	0	0	0	0	0	0	0	0.569374	0	1.42325	0	4.17944	2.35984	1.13001	0	0.579784	0.737193	0	0.267172
X73	C12	74/15	HSV	20.4	0	0	0	0	0	0.804821	0	0.811575	0	0	0	0	0	0	0	0	0	0.429752	0	3.09439	1.22763	0.805501	0	0.267172	0.303196	0	0
X68	F11	210/15	HSV	8.44	1.30578	1.71825	0	0.100371	0.665581	3.1017	0	1.43313	0	1.16584	0	0	1.28803	0.303196	1.11294	1.12937	0.907411	1.68966	1.88377	4.6894	2.84585	2.71625	0.540329	2.15256	3.1807	1.48615	0.593286
X65	C11	205/15	HSV	2.52	2.10571	2.51424	1.06856	0.63749	1.15259	3.84367	1.2634	3.07774	0.906874	1.7332	2.00805	1.10755	1.85382	1.52022	1.55182	1.61773	3.13386	2.03318	2.77119	4.60396	2.72858	3.14574	1.70321	2.11671	3.05692	2.26888	2.8875
X54	H9	249/15	HSV	3.82	0.547775	1.41447	0	0	0	2.73792	0	0.599883	0	0.80956	0.673942	0	0.678518	0.245513	0.561101	1.05767	0	1.23553	1.64631	4.69941	2.54084	1.80085	0.143015	1.38112	2.51371	1.31091	1.46315
X58	D10	223/14	HSV	3.09	0.123852	1.07115	0	0	0	2.18943	0.361728	0.760422	0	1.09237	1.87743	1.17319	0.996949	0	1.05038	0.90309	1.62014	1.5231	1.34203	3.81521	2.36095	1.44075	0.167317	1.02694	0.392697	0.870404	2.83455
X76	F12	39/16	HSV	5.77	1.15987	1.91471	0.348305	0.338456	0	3.92018	0.318063	2.03011	0	0.666518	1.27921	0	0.938019	0.799341	1.16584	1.29513	3.21495	1.41913	2.14448	4.687	2.48083	1.64699	0.817565	1.09795	1.29292	1.91492	1.95852
X61	G10	180/14	HSV	3.55	0	0	0	0	0	1.93742	0.217484	0	0	0.0413927	0	0	0	0	0	0.382017	0	0.677607	0	3.31021	2.17257	0.848805	0	0.419956	0	0	0.267172
X75	E12	200/14	HSV	3.67	0	0	0	0	0	0	0	0	0	0	0	0	0	0	0	0	0	0	0	2.29398	0	0	0	0	0	0	0
X59	E10	61/15	HSV	6.92	0	0	0	0	0	0.579784	0	0.507856	0	0.0791812	0	0	0	0	0	0	0	0.837588	0	3.33641	1.1427	1.58794	0	0.630428	1.04689	0	0
X55	A10	74/16	HSV	15.22	0.961895	1.79782	0	0.25042	0	3.77055	0	1.52205	0	0.518514	0.854913	0	0.365488	0.40824	1.00432	1.1383	2.90875	1.10585	2.06733	4.55434	2.13114	1.40329	0.450249	1.01494	1.48572	1.86646	1.53301
X66	D11	207/15	HSV	103.25	0	0	0	0	0	0	0	0	0	0.332438	1.02449	0	0	0	0.658965	0.952792	0	1.48841	0	4.36229	2.17368	0.920645	0	0.904174	1.11893	0	1.79602
X78	H12	19/16	HSV	5.76	0	0.1959	0	0	0	0	0.155336	0.113943	0	0.152288	0.404834	0	0	0	0	0	0	0	0	3.65607	2.06262	0.805501	0	0.742725	0	0	0.853698
X74	D12	07/16	HSV	3.57	0	0.287802	0	0	1.29907	1.17898	0	0.507856	0	0.624282	1.3442	0.354108	0	0	0	0.283301	0	0.456366	0	3.28861	2.08422	0.920645	0	0.628389	0	0	1.99118
X69	G11	122/14	HSV	3.65	1.62418	1.99691	0	0.164353	0.885361	2.87675	0.155336	1.70893	0.535294	1.60713	1.80672	0.521138	1.11361	0.576341	1.03703	1.28058	0	1.76871	2.00212	4.71363	2.83396	3.10985	1.28012	2.08888	3.0458	1.53441	2.6725
X60	F10	149/15	HSV	12.64	0	0	0	0	0	0	0	0.0293838	0	0.318063	0.854913	0	0.161368	0	0	1.06893	0	1.81862	0	3.95081	2.18568	1.11227	0	0.85187	1.10585	0	1.63869
X62	H10	201/14	HSV	10.06	1.47114	1.11893	0	0	0	1.42012	0.155336	1.6507	0.155336	0.549003	0	0	1.2418	0.40824	0.278754	1.05767	0	1.44326	1.47799	4.70544	2.9536	2.87146	0.568202	2.34211	2.45871	1.06108	0.726727
X42	D8	90/15	VZV	3.8	0.758155	1.43056	0	0.0128372	0	3.10612	0	0.71433	0	0.763428	1.47712	0	0.725095	0	1.49803	1.0461	0	1.20085	1.78204	4.41371	2.50567	2.0408	0.113943	0.964731	1.4101	1.48615	2.24974
X47	A9	79/15	VZV	4.27	0	0	0	0	0	0.0530784	0	0	0	0	0	0	0	0	0	0.593286	0	1.35468	0	2.48299	2.25491	0.0681859	0	0.437751	0.630428	0	0
X51	E9	01/15	VZV	9.73	1.87708	2.20653	0.613842	0.330414	0.79379	3.25707	0.959518	2.16785	0.499687	1.878	1.98543	1.01828	1.2737	1.13354	1.2531	1.35334	0.980003	1.91355	2.33359	4.71843	2.89342	2.68748	1.03302	1.55979	2.09174	1.75136	2.86214
X43	E8	103/15	VZV	2.36	0	0	0	0	0	0	0	0	0	0.152288	0.607455	0	0	0	0.783904	0.569374	0	0.61595	0.833147	4.60202	1.56241	0.951823	0	0.5302	0.832509	0.547775	1.33606
X49	C9	199/15	VZV	4.42	1.01368	1.10346	0	0	0	2.63004	0	1.70919	0	0.426511	0.877947	0	0.800029	0.222716	0.685742	1.20763	2.2946	1.74609	1.47799	4.56224	2.18061	2.27145	0.324282	1.03941	1.82125	1.14675	1.73894
X44	F8	186/15	VZV	4.33	0	0.748188	0	0	0	2.46226	0	0.756636	0	0.222716	0.627366	0	0	0	0.472756	0.569374	0	0.783189	1.1089	3.79367	2.284	0.992995	0	0.963788	0.68842	0.846337	1.36884
X46	H8	172/14	VZV	5.35	0.471292	1.25066	0	0	0	3.22406	0	0	0	0.09691	0.296665	0	0	0	0.79379	0.569374	1.79955	1.0141	1.66134	3.53738	2.30146	1.07372	0	0.4133	0.630428	1.35488	1.18752
X52	F9	65/16	VZV	3.45	1.10619	2.00655	0.0899051	0.372912	0	4.01477	0.269513	1.03703	0	0.624282	1.11561	0	0.933993	0.68842	1.33866	1.26834	3.51684	1.20085	2.17505	4.52936	1.9154	1.5807	0.618048	0.958086	1.4101	1.98601	1.78951
X53	G9	63/16	VZV	3.23	0	0	0	0	0	0	0.91698	0.209515	0	0.257679	1.00732	0	0	0	0	0	0	0	0	3.22502	1.91312	0	0	0.687529	0	0	1.54083
X16	B5	78/16	CMV	8.36	0.523746	0.913814	0	0	0	0	0.361728	0.936011	2.17067	0.354108	0.491362	0	1.03423	0.469822	0.561101	0.967548	0	1.71483	1.40192	4.69891	2.80468	1.93782	0.0606978	1.56679	1.36586	1.09132	1.16227
X13	G4	187/15	CMV	6.61	0.754348	1.18752	0	0	0	0	0.556303	1.21112	2.47023	0.546543	0.716003	0	1.31471	0.690196	0.79796	1.24452	0	2.01166	1.69425	4.99993	3.10537	2.23634	0.113943	1.86189	1.65744	1.37438	1.44809
X15	A5	127/15	CMV	3.49	1.00817	1.85003	0.281033	0.359835	0.440909	4.15321	0.436163	0.9154	0	0.690196	1.47378	0	1.15412	1.03141	1.26031	1.35334	3.17971	1.79162	2.12827	2.9566	2.824	1.5807	0.94939	1.10312	2.87738	1.90455	2.36962
X10	D4	09/15	CMV	26	0	0.1959	0	0	0	0	0	0.123852	0	0.123852	0.564666	0	0	0	0.672098	0.937016	0	0.913284	0.974512	4.62639	2.05869	1.08386	0	0.755875	1.43965	0.765669	1.2188
X11	E4	251/15	CMV	7.3	0.332438	0.676694	0	0	0	0.788875	0.83123	0.82866	0	0.645422	0.905796	0	0.481443	0	0.561101	0.87564	0	1.35622	1.1364	4.15351	2.45826	1.89481	0	1.09307	1.47524	0.499687	1.75488
X14	H4	189/15	CMV	8.93	0	0	0	0	0	0	0	0.10721	0	0.462398	1.18667	0	0	0	0	0.788168	0	0.824776	0.833147	4.28498	2.20696	1.21431	0	1.09026	1.01242	0.235528	1.7829
X19	E5	59/16	CMV	3.6	0	0	0	0	0	0	0	0	0	0.303196	0.804139	0	0	0	0	0.90309	0	1.40226	0	3.43973	1.71433	0.528917	0	0.878522	0.737193	0	1.49638
2X56	B10	180/11	CMV	1.98	0	1.77448	0	0	1.42898	2.72766	2.91424	2.39119	1.028	1.52515	2.42164	2.63557	1.66488	0	2.75342	0	2.5756	0	1.319	5.08921	3.02858	1.92552	1.86458	2.59658	1.42658	0.754692	3.23641
2X57	C10	180/09	CMV	4.99	0	1.35545	0	0	0	2.263	2.74568	1.25792	0	0	2.12317	2.32656	0.635484	0	2.86525	0	0.91169	0	0	4.66246	2.50757	0	0	2.10315	1.3019	0.924279	2.63876
2X58	D10	120/10	CMV	15.69	0	1.79848	0	0	1.45249	2.75201	2.9386	2.41549	1.05017	1.54883	2.44594	2.65991	1.68876	0	2.77777	0	2.59993	0	1.34226	5.11361	3.05295	1.94964	1.88865	2.62091	1.45008	0.774893	3.26079
2X59	E10	38/12	CMV	2.22	1.13098	2.95413	2.61542	1.80841	1.65523	4.38555	2.89486	3.12652	2.23548	2.57717	2.37756	2.8204	2.23211	2.64703	3.15472	1.81258	3.96999	2.19092	3.20782	5.97075	3.45511	2.86493	2.80126	3.12822	2.678	2.21349	3.20892
2X60	F10	148/09	CMV	31.72	0	1.92485	0	0.870404	0	2.09576	2.756	1.69144	1.32181	0	1.73111	2.0484	1.28825	0	0	0	0	2.10914	0	4.18065	2.87477	1.65667	0	2.35468	0	0.924279	2.69566
2X61	G10	92/12	CMV	7.23	0.775974	2.86632	2.53596	1.72852	1.73886	4.02797	2.74568	2.80091	2.17061	2.62547	2.4832	2.66925	2.29488	2.43974	3.0813	1.62655	3.34064	1.95289	3.04434	5.92503	3.67081	2.50709	2.66522	2.87069	2.28436	1.98489	3.46675
2X62	H10	16/11	CMV	1.6	0.534026	2.08454	0	1.16047	1.52048	3.41209	2.77517	2.17123	1.66792	1.14301	2.39869	2.74848	1.52827	0	3.0616	1.21139	2.63455	0	2.29301	5.51603	3.20622	2.53959	1.73632	2.60512	1.75412	1.44994	3.28802
2X63	A11	29/11	CMV	90.5	0.26444	2.35967	2.33353	1.36802	1.51457	2.45111	2.84033	2.34722	2.02427	1.73962	2.68948	2.62253	1.66138	2.06546	3.08386	1.51318	2.44372	0	2.66001	5.66801	2.98994	2.0411	2.51022	2.60236	2.02049	1.71544	3.46781
2X64	B11	42/09	CMV	4.23	0.683947	2.57184	2.41602	1.5432	1.5978	3.97082	2.81625	2.68024	1.85132	2.22966	2.74353	3.02055	1.99467	0	3.03201	1.47972	3.64997	1.73989	2.89921	5.88067	3.1708	2.50229	2.64362	2.68819	2.93332	1.78704	3.74856
2X66	D11	126/11	CMV	17	0	0	0	0	1.4014	2.30694	2.76581	1.81251	0	0	2.02617	2.17114	1.38093	0	2.62335	0	2.27279	0	1.1959	4.69507	2.547	1.59945	0	2.15088	0	0.924279	2.88146
2X68	F11	167/13	CMV	5.71	0.269513	1.6467	2.01586	0	1.12743	3.14562	2.74568	2.25152	1.85132	1.83835	2.26112	2.0484	2.02193	0	2.84506	1.25285	1.92706	0	2.40702	4.99821	3.1619	2.14566	2.19078	2.5124	1.74492	1.4894	2.7507
2X69	G11	168/13	CMV	12.19	0	1.35545	0	0	1.12743	2.27632	2.86819	1.69144	0	1.65466	2.40673	2.30346	1.39637	0	2.82006	0	1.74084	0	1.82905	4.88475	2.87865	1.7743	0	2.38473	1.3019	0.924279	3.22422
2X71	A12	184/13	CMV	3.6	0.544068	2.44151	2.34465	1.39358	0	4.02643	2.94333	2.71785	1.55255	1.27346	1.58184	0	2.02193	0	2.99349	0.983626	3.81511	0	2.69189	4.9232	3.5052	2.27653	1.98709	2.49247	1.79505	1.63949	1.95574
2X72	B12	201/13	CMV	4.43	0	0	0	0	1.46879	1.9829	2.76581	0.829304	0	0	2.05358	0	1.45133	0	0	0	0	0	0	3.681	2.95784	1.71717	0	2.28378	1.3019	0.924279	2.70745
2X73	C12	02/14	CMV	85.47	0.481443	1.81037	0	1.09482	1.52048	2.16423	2.85643	1.95593	1.32181	1.21537	2.17082	2.17114	1.41111	0	2.88223	0.928396	0.91169	0	2.1917	5.24001	3.1483	2.075	0	2.54728	1.54245	1.38075	2.79026
2X74	D12	48/12	CMV	14.93	0.385177	2.50323	2.02955	1.36848	1.6146	3.70108	3.05042	2.57757	2.17252	2.05594	2.5052	2.7058	2.15188	0	3.15198	1.23347	3.44369	0	2.65791	5.5831	3.54605	2.33436	2.44239	2.93446	1.98862	1.81651	3.38738
